# Supplementary material for: Do DEEPER ROOTING 1 Homologs Regulate the Lateral Root Slope Angle in Cucumber (Cucumis sativus)?
Source: Int J Mol Sci. 2024 Feb 6;25(4):1975. doi: 10.3390/ijms25041975 (PMC10888659; doi:10.3390/ijms25041975)
Supplement: Supplementary file 1 [file ijms-25-01975-s001.zip]

Archive with 1 entries (1 files):
- ijms-2796432-supplementary.pdf
